# Supplementary material for: SARS-CoV-2 bioaerosol transmission in experimentally infected American mink
Source: Sci Rep. 2025 Jul 1;15:22270. doi: 10.1038/s41598-025-08111-1 (PMC12217755; doi:10.1038/s41598-025-08111-1)
Supplement: Supplementary file 2 — Supplementary Material 2 [file 41598_2025_8111_MOESM2_ESM.xlsx]

## Sheet: Sup. Tab. 1
		Supplement Table 1. Male group culture and PCR results. Culture samples are marked positive (+) (green) if Ct>5, tentatively positive ((+)) (yellow) if Ct=1-5, and negative (-) (red). PCR samples are marked positive (+) if both probes gave a signal, weak positive ((+)) if only one probe gave a signal, and negative (-). Samples marked “N/A” were not tested.
		Id	Day 1		Day 2		Day 3		Day 4		Day 5		Day 6		Day 7		Day 8		Day 9		Day 10
		Infected mink saliva
			Cul	PCR	Cul	PCR	Cul	PCR	Cul	PCR	Cul	PCR	Cul	PCR	Cul	PCR	Cul	PCR	Cul	PCR	Cul	PCR
		451	-	+	+	+	-	+	-	+	-	+	-	+	-	+	N/A	N/A	N/A	N/A	N/A	N/A
		453	(+)	+	-	+	-	+	-	+	-	+	-	+	-	+	N/A	N/A	N/A	N/A	N/A	N/A
		455	-	+	-	+	(+)	+	-	+	-	+	-	+	-	+	N/A	N/A	N/A	N/A	N/A	N/A
		Recipient mink saliva
		452	+	(+)	-	-	-	+	-	+	-	+	+	+	-	+	-	+	-	+	-	(+)
		454	+	-	+	-	-	(+)	-	+	-	+	-	+	-	+	-	+	-	+	-	+
		Infected mink feces
		451	N/A	-	N/A	+	N/A	-	N/A	-	N/A	-	N/A	-	N/A	-	N/A	N/A	N/A	N/A	N/A	N/A
		453	N/A	-	N/A	+	N/A	+	N/A	+	N/A	-	N/A	-	N/A	-	N/A	N/A	N/A	N/A	N/A	N/A
		455	N/A	+	N/A	+	N/A	+	N/A	+	N/A	+	N/A	+	N/A	-	N/A	N/A	N/A	N/A	N/A	N/A
		Recipient mink feces
		452	N/A	-	N/A	-	N/A	-	N/A	-	N/A	-	N/A	-	N/A	-	N/A	-	N/A	+	N/A	-
		454	N/A	-	N/A	-	N/A	-	N/A	+	N/A	+	N/A	+	N/A	+	N/A	-	N/A	+	N/A	-
		Surfaces
		Cage 451	-	+	-	+	-	+	-	+	-	+	-	+	-	+	-	+	-	+	-	+
		Floor	-	(+)	-	+	-	+	-	+	-	+	-	+	-	+	-	+	-	+	-	+
		Door knob	-	-	-	(+)	-	+	-	+	-	+	-	(+)	-	(+)	-	-	-	-	+	+
		Laminar	-	+	-	+	-	+	-	+	-	+	-	+	-	+	-	+	-	+	-	+
		Freezer 1 handle	N/A	N/A	N/A	N/A	N/A	N/A	-	(+)	N/A	N/A	N/A	N/A	N/A	N/A	N/A	N/A	N/A	N/A	N/A	N/A
		Helmet	N/A	N/A	N/A	N/A	N/A	N/A	-	+	N/A	N/A	N/A	N/A	N/A	N/A	N/A	N/A	N/A	N/A	N/A	N/A
		Cage 452	N/A	N/A	N/A	N/A	N/A	N/A	-	(+)	N/A	N/A	N/A	N/A	N/A	N/A	N/A	N/A	N/A	N/A	N/A	N/A
		Cage 453	N/A	N/A	N/A	N/A	N/A	N/A	-	+	N/A	N/A	N/A	N/A	N/A	N/A	N/A	N/A	N/A	N/A	N/A	N/A
		Cage 454	N/A	N/A	N/A	N/A	N/A	N/A	-	+	N/A	N/A	N/A	N/A	N/A	N/A	N/A	N/A	N/A	N/A	N/A	N/A
		Cage 455	N/A	N/A	N/A	N/A	N/A	N/A	-	+	N/A	N/A	N/A	N/A	N/A	N/A	N/A	N/A	N/A	N/A	N/A	N/A
		Aerosol samples
		1 BS1	+	-	+	(+)	+	(+)	-	-	-	-	-	+	-	-	-	-	-	(+)	-	-
		1 BS2	-	+	+	-	(+)	+	-	+	-	-	-	-	(+)	-	-	(+)	-	-	-	-
		1 BS3	(+)	+	-	-	+	-	-	(+)	(+)	-	-	-	-	-	-	-	-	(+)	-	-
		2 BS1	-	+	(+)	+	-	-	-	(+)	-	+	-	-	(+)	-	-	-	-	(+)	-	+
		2 BS2	-	+	-	(+)	-	+	-	(+)	-	-	-	-	-	-	-	-	-	-	-	-
		2 BS3	-	-	-	+	-	-	-	-	-	-	-	-	-	-	-	-	-	-	-	-

## Sheet: Sup. Tab. 2
		Supplement Table 2. Female group culture and PCR results. Culture samples are marked positive (+) (green) if Ct>5, tentatively positive ((+)) (yellow) if Ct=1-5, and negative (-) (red). PCR samples are marked positive (+) if both probes gave a signal, weak positive ((+)) if only one probe gave a signal, and negative (-). Samples marked “N/A” were not tested.
		Id	Day 1		Day 2		Day 3		Day 4		Day 5		Day 6		Day 7		Day 8		Day 9		Day 10		Day 11
		Infected mink saliva
			Cul	PCR	Cul	PCR	Cul	PCR	Cul	PCR	Cul	PCR	Cul	PCR	Cul	PCR	Cul	PCR	Cul	PCR	Cul	PCR	Cul	PCR
		552	+	+	-	+	-	+	-	+	-	+	-	+	-	+	N/A	N/A	N/A	N/A	N/A	N/A	N/A	N/A
		554	+	+	-	+	-	+	-	+	-	+	-	+	+	+	N/A	N/A	N/A	N/A	N/A	N/A	N/A	N/A
		Recipient mink saliva
		553	-	+	-	-	-	-	-	-	-	-	-	-	+	-	-	+	-	+	-	-	-	(+)
		557	-	+	-	+	-	+	-	+	-	+	-	+	-	+	-	+	-	+	-	+	-	(+)
		Infected mink feces
		552	N/A	+	N/A	-	N/A	-	N/A	-	N/A	-	N/A	+	N/A	-	N/A	N/A	N/A	N/A	N/A	N/A	N/A	N/A
		554	N/A	-	N/A	+	N/A	-	N/A	-	N/A	-	N/A	-	N/A	-	N/A	N/A	N/A	N/A	N/A	N/A	N/A	N/A
		Recipient mink feces
		553	N/A	-	N/A	-	N/A	-	N/A	-	N/A	-	N/A	-	N/A	-	N/A	-	N/A	-	N/A	-	N/A	-
		557	N/A	-	N/A	-	N/A	-	N/A	-	N/A	-	N/A	-	N/A	-	N/A	-	N/A	-	N/A	-	N/A	-
		Surfaces
		Cage 552	-	+	-	+	-	+	-	+	-	+	-	+	-	+	-	+	-	+	-	+	-	+
		Floor	-	+	-	+	-	+	-	+	-	-	-	+	-	+	-	+	-	(+)	-	+	-	(+)
		Door knob	-	+	-	-	-	(+)	-	-	+	+	-	-	+	+	(+)	-	-	-	-	-	-	-
		Laminar front	-	+	-	+	-	N/A	-	+	-	+	-	+	-	+	-	+	-	+	-	-	-	-
		Freezer 1 handle	N/A	N/A	N/A	N/A	N/A	N/A	-	(+)	N/A	N/A	N/A	N/A	N/A	N/A	N/A	N/A	N/A	N/A	N/A	N/A	N/A	N/A
		Helmet room	N/A	N/A	N/A	N/A	N/A	N/A	-	-	N/A	N/A	N/A	N/A	N/A	N/A	N/A	N/A	N/A	N/A	N/A	N/A	N/A	N/A
		Freezer 2 handle	N/A	N/A	N/A	N/A	N/A	N/A	-	-	N/A	N/A	N/A	N/A	N/A	N/A	N/A	N/A	N/A	N/A	N/A	N/A	N/A	N/A
		Cleaning brush	N/A	N/A	N/A	N/A	N/A	N/A	-	+	N/A	N/A	N/A	N/A	N/A	N/A	N/A	N/A	N/A	N/A	N/A	N/A	N/A	N/A
		Pencil	N/A	N/A	N/A	N/A	N/A	N/A	-	+	N/A	N/A	N/A	N/A	N/A	N/A	N/A	N/A	N/A	N/A	N/A	N/A	N/A	N/A
		Aerosol samples
		1 BS1	-	(+)	-	-	-	-	-	-	-	-	+	(+)	-	(+)	-	-	(+)	-	+	-	-	-
		1 BS2	-	-	-	-	-	-	-	-	+	-	+	-	-	-	-	-	-	-	(+)	-	(+)	-
		1 BS3	-	-	-	(+)	-	-	-	-	+	-	+	(+)	-	-	-	-	-	-	-	-	-	-
		2 BS1	-	-	-	(+)	-	-	-	-	-	-	-	+	+	-	-	-	-	-	-	-	-	-
		2 BS2	-	-	-	+	-	-	-	+	+	-	-	-	+	+	-	-	-	(+)	-	-	-	-
		2 BS3	-	-	-	-	(+)	-	-	-	+	-	+	-	-	-	-	-	-	-	-	(+)	-	-

## Sheet: Sup. Tab. 3
			Supplement table 3. Clinical signs in infected and recipient mink scored 0-3 according to severity.
			Id	Sex	Innoculated/Recipient	Clinical sign	0 dpi	1 dpi	2 dpi	3 dpi	4 dpi	5 dpi	6 dpi	7 dpi	8dpi	9 dpi	10 dpi	11 dpi
			451	Male	Inoculated	Nasal irritation	1	0	1	0	0	2	2	1
						Diarrhea	0	0	0	0	2	2	2	1
						Anorexia	0	0	0	0	0	0	0	0
						Cough	0	0	0	0	0	0	0	0
						Eye irritation	0	0	0	0	0	2	0	0
						Malaise	0	0	2	1	0	3	0	0
			455	Male	Inoculated	Nasal irritation	1	0	0	0	0	3	2	1
						Diarrhea	0	3	2	0	2	2	0	2
						Anorexia	0	1	0	0	0	0	0	0
						Cough	0	0	0	0	0	0	0	0
						Eye irritation	0	0	0	0	0	2	0	0
						Malaise	0	1	0	0	0	1	0	3
			453	Male	Inoculated	Nasal irritation		0	0	0	0	0	2	0
						Diarrhea		0	2	0	2	2	0	0
						Anorexia		0	0	0	0	0	0	0
						Cough		0	0	0	0	1	0	0
						Eye irritation		0	0	0	0	0	0	0
						Malaise		0	0	0	0	0	0	1
			452	Male	Recipient	Nasal irritation	0	0	0	0	0	0	0	0	0	0	0
						Diarrhea	0	3	0	0	2	2	3	0	0	0	0
						Anorexia	3	3	2	1	0	1	2	0	2	1	1
						Cough	0	0	0	0	0	0	0	0	0	2	1
						Eye irritation	0	0	0	0	0	0	0	0	0	0	0
						Malaise	0	0	0	0	0	0	0	1	0	0	0
			454	Male	Recipient	Nasal irritation	1	1	0	1	0	1	2	1	1	0	1
						Diarrhea	0	3	0	0	2	2	3	0	0	0	0
						Anorexia	0	2	2	0	0	1	2	0	3	3	0
						Cough	0	0	0	0	0	0	0	0	0	2	0
						Eye irritation	1	0	0	2	0	2	0	0	0	2	1
						Malaise	0	1	0	0	0	0	0	3	0	3	0
			552	Female	Inoculated	Nasal irritation	0	0	0	1	0	0	0	0
						Diarrhea	0	0	0	0	0	0	0	0
						Anorexia	0	2	2	1	1	1	1	0
						Cough	0	0	0	0	0	0	0	0
						Eye irritation	0	0	0	0	1	0	0	0
						Malaise	0	1	3	3	1		2	2
			554	Female	Inoculated	Nasal irritation	0	1	2	3	0	2	3	2
						Diarrhea	0	0	0	0	1	0	1
						Anorexia	1	0	0	1	0	0	0	1
						Cough	0	0	0	0	0	0	0	0
						Eye irritation	0	0	0	0	2	0	0	0
						Malaise	0	0	0	3	0	0	0	2
			553	Female	Recipient	Nasal irritation	0	2	1	1	1	0	2	1	2	0	0	1
						Diarrhea	0	0	0	0	0	0	0	0	0	0	0	0
						Anorexia	1	2	1	0	1	1	1	1	0	0	0	0
						Cough	0	0	0	0	0	0	0	0	2	0	0	0
						Eye irritation	0	0	0	0	0	0	0	0	0	1	0	0
						Malaise	0	3	3	3	2		3	2	2	2	1	2
			557	Female	Recipient	Nasal irritation	0	1	0	0	0	2	3	0	2	0	0	1
						Diarrhea	0	0	0	0	0	0	0	0	0	0	0	0
						Anorexia	0	1	0	0	1	1	1	1	0	0	0	0
						Cough	0	0	0	0	0	0	0	0	0	0	0	0
						Eye irritation	0	0	0	0	0	0	0	0	0	0	0	0
						Malaise	0	1	0	0	0	0	1	0	1	2	0	3

## Sheet: Sup. Tab. 4
			Supplement table 4. Histopathology findings of the nasal cavity and lungs of mink scored 0-3 according to severity.
			Id	Sex	Innoculated/Recipient	Conchae	Bronchiolitis	Interstitial pneumonia	Alveolar damage	Syncytia	Vascular lesions	Pneumocyte II hyperplasia	Total score
			451	Male	Innoculated	2 Respiratory / 1 Olfactory	3	3	2	3	0	3	17	13
			455	Male	Innoculated	3 Respiratory / 2 Olfactory	1	2	0	0	1	2	9
			453	Male	Inoculated	3 Respiratory / 1 Olfactory	3	2	1	3	1	2	16
			452	Male	Recipient	3 Respiratory / 2 Olfactory	2	2	1	0	1	2	13
			454	Male	Recipient	2 Respiratory / 2 Olfactory	2	2	1	0	0	1	10
			552	Female	Innoculated	1 Respiratory / 1 Olfactory	2	2	1	0	1	2	10	10.75
			554	Female	Innoculated	2 Respiratory / 1 Olfactory	2	2	2	3	1	2	15
			553	Female	Recipient	1 Respiratory / 0 Olfactory	2	2	2	0	2	2	11
			557	Female	Recipient	1 Respiratory / 1 Olfactory	1	2	1	0	0	1	7
